# Supplementary material for: Circadian miR-449c-5p regulates uterine Ca2+ transport during eggshell calcification in chickens
Source: BMC Genomics. 2021 Oct 26;22:764. doi: 10.1186/s12864-021-08074-3 (PMC8547053; doi:10.1186/s12864-021-08074-3)
Supplement: Supplementary file 2 — Additional file 2. [file 12864_2021_8074_MOESM2_ESM.xlsx]

## Sheet: Sheet1
CycID	JTK_pvalue	JTK_BH.Q	JTK_period	JTK_adjphase	JTK_amplitude	LS_pvalue	LS_BH.Q	LS_period	LS_adjphase	LS_amplitude	meta2d_pvalue	meta2d_BH.Q	meta2d_period	meta2d_phase	meta2d_Base	meta2d_AMP	meta2d_rAMP	ZT4_1	ZT4_2	ZT4_3	ZT8_1	ZT8_2	ZT8_3	ZT12_1	ZT12_2	ZT12_3	ZT16_1	ZT16_2	ZT16_3	ZT20_1	ZT20_2	ZT20_3	ZT24_1	ZT24_2	ZT24_3
gga-miR-218-5p	0.00754717	0.0199069	24	20	531.085	0.324833	0.389799	22.746	19.4096	3911.79	0.0150943	0.0398139	23.6417	19.8363	3062.21	906.043	0.295878	2276.17	2419.6	2868.91	3275.37	2186.7	1668.58	2380.6	2901.75	3233.85	3709.42	3423.99	3376.85	5914.21	2916.49	3453	3456.65	2937.77	2714.91
gga-miR-34b-5p	0.0199069	0.0199069	24	6	15518.3	0.194793	0.389586	21.5618	6.85719	68923.3	0.0398139	0.0398139	22.2268	6.66051	51239.8	20076.6	0.391817	78577.1	68015.4	44853.8	48595.3	76807.1	86345.4	39408.4	54503.6	64399.2	47483.7	14950	22467.8	33452.8	35707.8	58527.8	64538.1	55761.9	41387.1
gga-miR-1727	0.00643866	0.0199069	20	8	0.178339	0.26152	0.389799	20	4.76388	0.468628	0.0128773	0.0398139	20	6.96645	0.271258	0.299355	0.299355	0.607707	0.420776	0.27434	0.334597	0.388057	0.856561	0.172245	0	0.151618	0.16734	0	0	0.129179	0	0.304484	0.27682	0.283254	1.05117
gga-miR-126-3p	0.0145769	0.0199069	24	20	1919.82	0.0915208	0.389586	28	20.4137	9304.78	0.0291538	0.0398139	26.5263	20.3457	7518.82	1281.84	0.170485	5888.37	5168.11	5138.39	5660.87	7023.24	5552.23	5874.76	8593.68	6451.18	8499.7	7853.42	9094.81	12356	6817.63	9117.63	7632.07	8662.75	10122
gga-miR-32-3p	0.0199069	0.0199069	24	20	5.76339	0.176548	0.389586	28	20.8128	29.8216	0.0398139	0.0398139	27.0769	20.6765	24.4008	5.55745	0.227757	18.5351	21.3193	17.6949	21.0796	18.0446	14.0476	19.8082	21.2255	30.3235	25.9377	26.5071	27.042	40.3039	19.0795	33.1888	27.9588	32.4325	24.9653
gga-miR-449c-5p	0.0145769	0.0199069	20	6	2.16633	0.950845	0.950845	20	7.24234	10.9359	0.0291538	0.0398139	20	6.27302	5.79475	5.22527	0.901724	6.07707	10.5194	5.76114	2.17488	3.88057	38.5452	0.861225	2.65319	3.94206	3.17946	0.45702	0.189105	5.94224	3.20964	4.71951	8.85824	11.8967	3.28491
Legends: JTK_CYCLE (JTK), Lomb-Scargle (LS), and meta2d algorithms were used to analyse periodic data. The results were represented as adjusted P-value and PER period value. The P-values denote the significance of miRNA rhythmic expression, whereas the PER value stands for the rhythm cycle time. The miRNAs with adjusted P-values < 0.05 and a periodic PER value of 20-24 were considered as candidat…
